# Supplementary material for: Admission Predictors of Mortality in Hospitalized COVID-19 Patients—A Serbian Cohort Study
Source: J Clin Med. 2022 Oct 17;11(20):6109. doi: 10.3390/jcm11206109 (PMC9605560; doi:10.3390/jcm11206109)
Supplement: Supplementary file 1 [file jcm-11-06109-s001.zip]

Archive with 1 entries (1 files):
- jcm-1945793-supplementary.pdf
